# Supplementary material for: Untargeted Metabolomic Study for Urinary Characterization of Adult Patients with Phenylketonuria
Source: Int J Mol Sci. 2025 Dec 6;26(24):11808. doi: 10.3390/ijms262411808 (PMC12732599; doi:10.3390/ijms262411808)
Supplement: Supplementary file 1 [file ijms-26-11808-s001.zip]

Archive with 1 entries (1 files):
- ijms-3752443-supplementary.pdf
